# Supplementary material for: The Random Step Method for Measuring the Point of Subjective Equality
Source: Vision (Basel). 2023 Nov 15;7(4):74. doi: 10.3390/vision7040074 (PMC10661322; doi:10.3390/vision7040074)
Supplement: Supplementary file 1 [file vision-07-00074-s001.zip]

Archive with 1 entries (1 files):
- vision-2556734-supplementary.pdf
